# Supplementary material for: Causal Association Between Inflammatory Factors and Hypertrophic Scar: A Two‐Sample Mendelian Randomization Study
Source: J Cosmet Dermatol. 2025 Feb 27;24(3):e70073. doi: 10.1111/jocd.70073 (PMC11866262; doi:10.1111/jocd.70073)
Supplement: Supplementary file 2 — Table S2. SNPs identified in this MR analysis. [file JOCD-24-e70073-s002.xlsx]

## Sheet: CTACK_iv.csv
Supplementary table 2 SNPs identified in this MR analysis
chr.exposure	samplesize.exposure	pos.exposure	pval.exposure	beta.exposure	se.exposure	id.exposure	SNP	effect_allele.exposure	other_allele.exposure	eaf.exposure	exposure	mr_keep.exposure	pval_origin.exposure	data_source.exposure
1	3631	169515183	3.85496e-06	0.1287	0.0278	ebi-a-GCST004420	rs3766110	C	A	NA	CTACK	TRUE	reported	igd
2	3631	26040878	2.14398e-06	-0.3199	0.0675	ebi-a-GCST004420	rs115348265	T	A	NA	CTACK	TRUE	reported	igd
3	3631	27294655	3.27198e-06	0.383	0.0816	ebi-a-GCST004420	rs116303454	A	G	NA	CTACK	TRUE	reported	igd
3	3631	60003909	3.42397e-06	-0.5249	0.1119	ebi-a-GCST004420	rs113436108	C	G	NA	CTACK	TRUE	reported	igd
5	3631	176839890	5.63495e-07	0.1333	0.0267	ebi-a-GCST004420	rs2731674	G	T	NA	CTACK	TRUE	reported	igd
9	3631	34649442	1.78484e-32	-0.4467	0.0374	ebi-a-GCST004420	rs2070074	G	A	NA	CTACK	TRUE	reported	igd
12	3631	20944907	1.02799e-06	0.2838	0.0581	ebi-a-GCST004420	rs145902143	G	A	NA	CTACK	TRUE	reported	igd
13	3631	34208801	2.85397e-06	0.2773	0.0593	ebi-a-GCST004420	rs7333764	T	C	NA	CTACK	TRUE	reported	igd
15	3631	61323414	4.61796e-08	-0.5313	0.0972	ebi-a-GCST004420	rs55764737	C	T	NA	CTACK	TRUE	reported	igd
15	3631	78798939	6.22802e-07	-0.1583	0.0317	ebi-a-GCST004420	rs57338032	G	A	NA	CTACK	TRUE	reported	igd
15	3631	79741391	9.54905e-07	0.5277	0.1083	ebi-a-GCST004420	rs76395525	A	G	NA	CTACK	TRUE	reported	igd
22	3631	46550315	4.59621e-12	0.186	0.0268	ebi-a-GCST004420	rs135555	G	C	NA	CTACK	TRUE	reported	igd

## Sheet: IL-1β_iv.csv
se.exposure	chr.exposure	beta.exposure	samplesize.exposure	pos.exposure	pval.exposure	id.exposure	SNP	effect_allele.exposure	other_allele.exposure	eaf.exposure	exposure	mr_keep.exposure	pval_origin.exposure	data_source.exposure
0.0715	7	0.2801	3309	128139459	1.996e-06	ebi-a-GCST004448	rs143319329	T	C	NA	IL-1尾	TRUE	reported	igd
0.0724	15	0.2966	3309	66453074	1.89601e-06	ebi-a-GCST004448	rs61335305	A	C	NA	IL-1尾	TRUE	reported	igd
0.0283	16	-0.1082	3309	7467907	2.08699e-06	ebi-a-GCST004448	rs62015704	G	A	NA	IL-1尾	TRUE	reported	igd
0.0454	17	0.2032	3309	57571033	3.59203e-06	ebi-a-GCST004448	rs9898641	C	T	NA	IL-1尾	TRUE	reported	igd
0.0187	18	0.0717	3309	71104371	4.976e-06	ebi-a-GCST004448	rs1942793	T	G	NA	IL-1尾	TRUE	reported	igd

## Sheet: IL-8_iv.csv
pval.exposure	samplesize.exposure	chr.exposure	se.exposure	beta.exposure	pos.exposure	id.exposure	SNP	effect_allele.exposure	other_allele.exposure	eaf.exposure	exposure	mr_keep.exposure	pval_origin.exposure	data_source.exposure
3.88302e-07	3526	1	0.0236	0.12	159175354	ebi-a-GCST004445	rs12075	A	G	NA	IL-8	TRUE	reported	igd
2.56998e-06	3526	7	0.1308	0.6149	32848640	ebi-a-GCST004445	rs141926526	C	A	NA	IL-8	TRUE	reported	igd
7.01698e-07	3526	8	0.0255	-0.1266	133411607	ebi-a-GCST004445	rs2673604	A	C	NA	IL-8	TRUE	reported	igd
1.29e-06	3526	15	0.0252	0.1214	25183093	ebi-a-GCST004445	rs11634944	C	T	NA	IL-8	TRUE	reported	igd

## Sheet: IL-18_iv.csv
samplesize.exposure	beta.exposure	chr.exposure	pval.exposure	pos.exposure	se.exposure	id.exposure	SNP	effect_allele.exposure	other_allele.exposure	eaf.exposure	exposure	mr_keep.exposure	pval_origin.exposure	data_source.exposure
3636	0.2432	2	1.65882e-22	32489851	0.0248	ebi-a-GCST004441	rs385076	C	T	NA	IL-18	TRUE	reported	igd
3636	-0.1132	3	1.56401e-06	186432744	0.0236	ebi-a-GCST004441	rs1656939	T	A	NA	IL-18	TRUE	reported	igd
3636	-0.1161	4	3.30697e-06	178470496	0.025	ebi-a-GCST004441	rs4414903	C	G	NA	IL-18	TRUE	reported	igd
3636	-0.1286	4	1.45301e-07	65928497	0.0244	ebi-a-GCST004441	rs4482818	G	A	NA	IL-18	TRUE	reported	igd
3636	0.5426	5	2.99502e-07	2545650	0.1056	ebi-a-GCST004441	rs116383510	C	A	NA	IL-18	TRUE	reported	igd
3636	0.312	5	1.61696e-11	68682536	0.0463	ebi-a-GCST004441	rs17229943	C	A	NA	IL-18	TRUE	reported	igd
3636	0.4508	5	1.72302e-08	68535015	0.08	ebi-a-GCST004441	rs115267715	T	C	NA	IL-18	TRUE	reported	igd
3636	0.1226	6	4.94197e-07	70909073	0.0244	ebi-a-GCST004441	rs658805	A	G	NA	IL-18	TRUE	reported	igd
3636	-0.3036	7	4.31996e-06	63725595	0.0661	ebi-a-GCST004441	rs1852105	C	T	NA	IL-18	TRUE	reported	igd
3636	0.8705	7	6.71104e-07	103307627	0.1778	ebi-a-GCST004441	rs78623212	T	C	NA	IL-18	TRUE	reported	igd
3636	0.6841	7	3.15e-06	41301020	0.1468	ebi-a-GCST004441	rs117266781	T	C	NA	IL-18	TRUE	reported	igd
3636	0.518	10	3.81101e-06	71681557	0.1141	ebi-a-GCST004441	rs144841621	T	C	NA	IL-18	TRUE	reported	igd
3636	0.1231	11	3.78504e-06	57262993	0.0262	ebi-a-GCST004441	rs2729385	A	G	NA	IL-18	TRUE	reported	igd
3636	-0.2669	11	3.70766e-22	112009605	0.0276	ebi-a-GCST004441	rs71478720	T	C	NA	IL-18	TRUE	reported	igd
3636	0.1402	15	9.45301e-07	79659613	0.0286	ebi-a-GCST004441	rs1979967	T	C	NA	IL-18	TRUE	reported	igd
3636	0.3116	16	2.35402e-06	74951514	0.066	ebi-a-GCST004441	rs143370787	G	C	NA	IL-18	TRUE	reported	igd
3636	-0.1771	19	4.15901e-07	55146070	0.035	ebi-a-GCST004441	rs10414578	T	C	NA	IL-18	TRUE	reported	igd
3636	0.3265	20	1.63099e-06	40643726	0.0682	ebi-a-GCST004441	rs78716465	A	G	NA	IL-18	TRUE	reported	igd
3636	0.1156	21	4.20901e-06	44558687	0.025	ebi-a-GCST004441	rs11700536	T	C	NA	IL-18	TRUE	reported	igd

## Sheet: MCP1_iv.csv
pos.exposure	beta.exposure	pval.exposure	chr.exposure	se.exposure	samplesize.exposure	id.exposure	SNP	effect_allele.exposure	other_allele.exposure	eaf.exposure	exposure	mr_keep.exposure	pval_origin.exposure	data_source.exposure
208007848	-0.1426	4.16505e-06	1	0.0311	8293	ebi-a-GCST004438	rs12073356	A	G	NA	MCP1	TRUE	reported	igd
159175354	0.2185	1.43516e-44	1	0.0155	8293	ebi-a-GCST004438	rs12075	A	G	NA	MCP1	TRUE	reported	igd
158859133	0.0987	2.43501e-07	1	0.0191	8293	ebi-a-GCST004438	rs7517040	G	A	NA	MCP1	TRUE	reported	igd
42168539	0.181	9.84691e-07	1	0.0373	8293	ebi-a-GCST004438	rs56212190	T	C	NA	MCP1	TRUE	reported	igd
109174969	-0.1452	2.52703e-06	2	0.031	8293	ebi-a-GCST004438	rs111995966	G	T	NA	MCP1	TRUE	reported	igd
42906116	0.2637	9.19179e-20	3	0.0291	8293	ebi-a-GCST004438	rs2228467	C	T	NA	MCP1	TRUE	reported	igd
45951678	-0.1163	6.80769e-13	3	0.0162	8293	ebi-a-GCST004438	rs12493471	C	T	NA	MCP1	TRUE	reported	igd
46364860	-0.1646	1.431e-07	3	0.0313	8293	ebi-a-GCST004438	rs112313229	A	G	NA	MCP1	TRUE	reported	igd
46289206	0.3171	7.94328e-22	3	0.0331	8293	ebi-a-GCST004438	rs62243917	T	A	NA	MCP1	TRUE	reported	igd
128316890	-0.0787	4.75499e-06	3	0.0172	8293	ebi-a-GCST004438	rs2712431	A	C	NA	MCP1	TRUE	reported	igd
3739094	-0.0788	9.91197e-07	12	0.0161	8293	ebi-a-GCST004438	rs10744620	C	T	NA	MCP1	TRUE	reported	igd
59630038	-0.1134	1.51702e-06	13	0.0236	8293	ebi-a-GCST004438	rs9317045	C	A	NA	MCP1	TRUE	reported	igd
82941991	-0.0755	3.40902e-06	14	0.0162	8293	ebi-a-GCST004438	rs10145849	A	G	NA	MCP1	TRUE	reported	igd
78687219	-0.0968	2.62198e-06	16	0.0206	8293	ebi-a-GCST004438	rs7197349	G	A	NA	MCP1	TRUE	reported	igd
47798480	-0.5976	3.56098e-07	19	0.1177	8293	ebi-a-GCST004438	rs146522229	T	C	NA	MCP1	TRUE	reported	igd

## Sheet: RANTES_iv.csv
se.exposure	pos.exposure	beta.exposure	chr.exposure	samplesize.exposure	pval.exposure	id.exposure	SNP	effect_allele.exposure	other_allele.exposure	eaf.exposure	exposure	mr_keep.exposure	pval_origin.exposure	data_source.exposure
0.0862	53444393	0.4286	2	3421	6.48396e-07	ebi-a-GCST004431	rs112072646	A	G	NA	RANTES	TRUE	reported	igd
0.0414	145230309	0.1957	6	3421	2.32798e-06	ebi-a-GCST004431	rs62438851	G	A	NA	RANTES	TRUE	reported	igd
0.0505	152915796	0.2381	6	3421	2.362e-06	ebi-a-GCST004431	rs818452	T	C	NA	RANTES	TRUE	reported	igd
0.0253	111053649	-0.1318	8	3421	1.82301e-07	ebi-a-GCST004431	rs7000423	T	C	NA	RANTES	TRUE	reported	igd
0.081	129576583	0.37	11	3421	4.81005e-06	ebi-a-GCST004431	rs75613039	T	C	NA	RANTES	TRUE	reported	igd
0.0605	82200650	0.3313	13	3421	3.96899e-08	ebi-a-GCST004431	rs74472919	T	C	NA	RANTES	TRUE	reported	igd
0.0912	36752337	0.4203	15	3421	4.41296e-06	ebi-a-GCST004431	rs7170339	G	C	NA	RANTES	TRUE	reported	igd
0.0308	30548352	-0.1487	16	3421	1.48201e-06	ebi-a-GCST004431	rs72793342	A	G	NA	RANTES	TRUE	reported	igd
0.0321	34253191	-0.1658	17	3421	2.39999e-07	ebi-a-GCST004431	rs2702950	C	G	NA	RANTES	TRUE	reported	igd
0.054	61971111	0.2494	18	3421	3.53704e-06	ebi-a-GCST004431	rs4940620	G	A	NA	RANTES	TRUE	reported	igd
0.0717	15776330	-0.358	19	3421	6.92899e-07	ebi-a-GCST004431	rs147509526	T	C	NA	RANTES	TRUE	reported	igd

## Sheet: TNFα_iv.csv
pos.exposure	beta.exposure	pval.exposure	se.exposure	samplesize.exposure	chr.exposure	id.exposure	SNP	effect_allele.exposure	other_allele.exposure	eaf.exposure	exposure	mr_keep.exposure	pval_origin.exposure	data_source.exposure
124361448	0.9889	8.284e-07	0.1995	3454	4	ebi-a-GCST004426	rs115669577	A	G	NA	TNF伪	TRUE	reported	igd
150393107	0.3766	6.62995e-07	0.0754	3454	5	ebi-a-GCST004426	rs111332265	G	A	NA	TNF伪	TRUE	reported	igd
18817360	0.5605	3.59203e-06	0.1179	3454	8	ebi-a-GCST004426	rs79105320	A	G	NA	TNF伪	TRUE	reported	igd
26526948	-0.1247	1.32902e-06	0.0258	3454	11	ebi-a-GCST004426	rs10834997	A	G	NA	TNF伪	TRUE	reported	igd
12401325	0.1306	2.72301e-06	0.0278	3454	20	ebi-a-GCST004426	rs8121916	A	C	NA	TNF伪	TRUE	reported	igd
